# Supplementary material for: Interplay of Demographic Influences, Clinical Manifestations, and Longitudinal Profile of Laboratory Parameters in the Progression of SARS-CoV-2 Infection: Insights from the Saudi Population
Source: Microorganisms. 2024 May 18;12(5):1022. doi: 10.3390/microorganisms12051022 (PMC11124088; doi:10.3390/microorganisms12051022)
Supplement: Supplementary file 1 [file microorganisms-12-01022-s001.zip]

Archive with 2 entries (2 files):
- Table S1.pdf
- Table S2 .pdf
